# Supplementary material for: Adoption of Durum Wheat Cultivar ‘Salim’ with a Technical Package and Its Resilience to Climate Change Impacts in Smallholders: Case of Nebeur/Kef Region, Tunisia
Source: Plants (Basel). 2021 Nov 5;10(11):2379. doi: 10.3390/plants10112379 (PMC8623015; doi:10.3390/plants10112379)
Supplement: Supplementary file 1 [file plants-10-02379-s001.zip]

Archive with 1 entries (1 files):
- plants-1405902-supplementary.pdf
